# Supplementary material for: PIP4K2B Protein Regulation by NSD1 in HPV-Negative Head and Neck Squamous Cell Carcinoma
Source: Cancers (Basel). 2024 Mar 17;16(6):1180. doi: 10.3390/cancers16061180 (PMC10968846; doi:10.3390/cancers16061180)
Supplement: Supplementary file 1 [file cancers-16-01180-s001.zip]

Archive with 3 entries (3 files):
- File S1. Western blot original data.pdf
- Supplementary Figures.pdf
- Supplementary tables.pdf
